# Supplementary material for: Developing a Low-Cost Device for Estimating Air–Water ΔpCO2 in Coastal Environments
Source: Sensors (Basel). 2025 Jun 4;25(11):3547. doi: 10.3390/s25113547 (PMC12158275; doi:10.3390/s25113547)
Supplement: Supplementary file 1 [file sensors-25-03547-s001.zip]

Archive with 1 entries (1 files):
- sensors-3600944-SI.pdf
